# Supplementary material for: Effect of Fluridone on Roots and Leaf Buds Development in Stem Cuttings of Salix babylonica (L.) ‘Tortuosa’ and Related Metabolic and Physiological Traits
Source: Molecules. 2024 Nov 16;29(22):5410. doi: 10.3390/molecules29225410 (PMC11597348; doi:10.3390/molecules29225410)
Supplement: Supplementary file 1 [file molecules-29-05410-s001.zip]

Archive with 1 entries (1 files):
- molecules-3283922-supplementary.pdf
